# Supplementary material for: Phylogeography and Population Structure of Glossina fuscipes fuscipes in Uganda: Implications for Control of Tsetse
Source: PLoS Negl Trop Dis. 2010 Mar 16;4(3):e636. doi: 10.1371/journal.pntd.0000636 (PMC2838784; doi:10.1371/journal.pntd.0000636)
Supplement: Table S4 — Allele frequencies observed across populations of G. fuscipes at each locus. (0.07 MB XLS) [file pntd.0000636.s004.xls]

## Sheet: Allele Fqs
Table S4. Allele frequencies observed across populations of G. fuscipes at each locus.
Locus
A03b	ND	BU	OK	BV	KL	NA	JN		KK	KB	MS	MF		MY	AR	KU	PD	OG	AP	DK	OS	BG	MK	BN	BK		LR
116														3.65854	13.75			1.35135	6.12245
118									1.25		6.25	2.63158
120			11.25						17.5	45	15	9.21053		4.87805	5	52.2727	7.69231	8.10811		13.2812	10.9375	26.9231	23.75	20	30
122		7.5	2.5						26.25		2.5	1.31579		7.31707	11.25
124									23.75	5
126										2.5				4.87805				1.35135		4.6875				1.25	2.5		52.5
128		1.25		2.5641						2.5		1.31579		24.3902	1.25									1.25
130		5	18.75			12.1212	6.25		21.25	7.5	15	21.0526		40.2439	45		42.3077	51.3514	36.7347	29.6875	12.5	23.0769	20	28.75	13.75		7.5
132												2.63158			6.25		3.84615	5.40541	11.2245	1.5625							15
134	1.25														2.5		7.69231	6.75676		13.2812	9.375	3.84615	7.5	2.5	16.25		12.5
136				2.5641	1.25	1.51515	2.5				17.5			1.21951	6.25		11.5385	9.45946	9.18367	10.9375	28.125	3.84615	26.25	3.75	13.75		10
138				3.84615								2.63158						1.35135									2.5
140		1.25	2.5	1.28205								2.63158							1.02041		1.5625	7.69231
142	27.5	45	38.75	52.5641	61.25	50	68.75		6.25	13.75	5	26.3158		12.1951	3.75		11.5385	4.05405	8.16327	5.46875	35.9375	30.7692	21.25	28.75	18.75
144	20	10	12.5	12.8205	28.75	33.3333	21.25		1.25	6.25	38.75	22.3684		1.21951		11.3636		4.05405	11.2245	4.6875			1.25	7.5	3.75
146	47.5	22.5	6.25	14.1026	3.75	3.0303			2.5	17.5		1.31579			1.25	6.81818								3.75	1.25
148	1.25	1.25	1.25	8.97436	5		1.25					2.63158				4.54545	3.84615	1.35135	5.10204	11.7188	1.5625	3.84615		1.25
150		3.75	5									2.63158				13.6364								1.25
152		1.25														2.27273	7.69231	1.35135
154		1.25	1.25														3.84615	4.05405	9.18367	4.6875
156																2.27273			2.04082
158	2.5			1.28205											3.75	6.81818
162												1.31579
B05	ND	BU	OK	BV	KL	NA	JN		KK	KB	MS	MF		MY	AR	KU	PD	OG	AP	DK	OS	BG	MK	BN	BK		LR
205																											2.5
207	88.75	48.75	62.8205	50	56.25	27.2727	53.75		92.5	75	62.5	47.4359		7.31707	22.5		11.5385	17.5676	13.2653	14.0625	15.5172	73.0769	2.5	31.25	15
209	11.25	51.25	37.1795	48.7179	42.5	72.7273	46.25		2.5	22.5	37.5	47.4359		46.3415	37.5	84.0909	38.4615	32.4324	29.5918	28.9062	68.9655	23.0769	68.75	60	72.5		62.5
211				1.28205	1.25				5	2.5		5.12821		45.122	40	15.9091	50	50	57.1429	57.0312	15.5172	3.84615	28.75	8.75	12.5		30
213														1.21951													5
B20b	ND	BU	OK	BV	KL	NA	JN		KK	KB	MS	MF		MY	AR	KU	PD	OG	AP	DK	OS	BG	MK	BN	BK		LR
105
107																											15
109									27.5	10		5.12821		3.65854	8.75			2.7027		2.34375	1.5625						7.5
111																											7.5
113										1.25																	20
115		10	10	11.5385	2.5		16.25		18.75	36.25	33.75	30.7692		37.8049	27.5	18.1818	19.2308	31.0811	26.5306	37.5	46.875	38.4615	48.75	28.75	37.5		2.5
117									11.25	1.25					6.25			1.35135	3.06122	1.5625
119									1.25			1.28205		1.21951	1.25												5
121						4.54545			6.25	18.75	11.25			1.21951			3.84615	2.7027							1.25		2.5
123							5				7.5	6.41026		1.21951	1.25	9.09091											7.5
125		3.75	1.25	5.12821			8.75		16.25	21.25		32.0513		2.43902	2.5			6.75676	6.12245	2.34375	1.5625	3.84615					10
127	17.5	1.25		2.5641					8.75	1.25		7.69231		18.2927	12.5		15.3846	20.2703	17.3469	32.0312	40.625	15.3846	51.25	40	43.75		5
129									7.5			1.28205		1.21951	2.5		7.69231	4.05405	10.2041
131					18.75	21.2121			2.5			1.28205			2.5	6.81818
133		1.25																									2.5
135				2.5641										3.65854			15.3846	2.7027	2.04082	3.90625				3.75
137				5.12821	6.25	3.0303								1.21951	1.25	15.9091			4.08163								5
139	68.75	53.75	32.5	30.7692	38.75	40.9091	18.75				7.5	3.84615		2.43902		6.81818	11.5385	2.7027	1.02041		3.125	15.3846		15	8.75		10
141	12.5	5	3.75	5.12821	25	28.7879	30			5	18.75	2.5641		6.09756	5	2.27273	3.84615	1.35135	1.02041					2.5	1.25
143	1.25	7.5	23.75	7.69231	2.5	1.51515	1.25			3.75	3.75	2.5641		7.31707	11.25		7.69231	5.40541	9.18367	3.125				3.75
145		6.25	15	19.2308	2.5					1.25	17.5	2.5641		3.65854	5	34.0909	15.3846	9.45946	9.18367	0.78125
149		8.75	5	2.5641										6.09756	2.5	6.81818		8.10811	10.2041	16.4062		7.69231		1.25
151		1.25		6.41026										1.21951	5			1.35135						2.5	5
153			5									1.28205												2.5	2.5
155			3.75	1.28205								1.28205
157															3.75
159							20							1.21951							6.25	19.2308
161
163															1.25
165		1.25			3.75
CAG29	ND	BU	OK	BV	KL	NA	JN		KK	KB	MS	MF		MY	AR	KU	PD	OG	AP	DK	OS	BG	MK	BN	BK		LR
148				1.28205
151									5			1.28205
154												2.5641
157	100	95	100	98.7179	100	96.9697	98.75		68.75	85	26.25	69.2308		78.0488	68.75	100	84.6154	70.2703	62.2449	80.4688	92.1875	84.6154	77.5	100	98.75		77.5
160									8.75		8.75			17.0732	6.25		3.84615	5.40541	14.2857	1.5625							12.5
163		5				3.0303	1.25		17.5	15	57.5	20.5128		4.87805	25		11.5385	24.3243	23.4694	17.9688	7.8125	11.5385	22.5		1.25		10
166												6.41026										3.84615
169											7.5
C5b	ND	BU	OK	BV	KL	NA	JN		KK	KB	MS	MF		MY	AR	KU	PD	OG	AP	DK	OS	BG	MK	BN	BK		LR
168												1.31579
171				2.5641						5
174										11.25		6.57895		3.65854	25	63.6364		6.75676	12.2449	5.55556							35
177	100	100	100	97.4359	100	100	100		66.25	48.75	80	77.6316		92.6829	70	36.3636	88.4615	81.0811	75.5102	88.8889	98.4375	100	100	100	100		55
180									33.75	35	20	14.4737		3.65854	5		11.5385	12.1622	12.2449	5.55556	1.5625						10
C7b	ND	BU	OK	BV	KL	NA	JN		KK	KB	MS	MF		MY	AR	KU	PD	OG	AP	DK	OS	BG	MK	BN	BK		LR
106												2.5641
112											16.25																12.5
118												2.5641			1.25
121												1.28205		29.2683	27.5	4.54545	42.3077	28.3784	45.9184	25	12.5		13.75	12.5	11.25
124										3.75				4.87805	1.25	4.54545											20
127									2.5					4.87805	8.75	2.27273	11.5385	10.8108	1.02041	3.90625	1.5625	3.84615	6.25		6.25		30
130									5	8.75		5.12821			3.75			1.35135	1.02041								5
133	3.75	26.25	20	24.359	3.75		7.5		43.75	52.5	66.25	30.7692		46.3415	41.25		34.6154	52.7027	45.9184	68.75	67.1875	65.3846	78.75	55	63.75		7.5
136				8.97436	1.25				3.75	2.5		1.28205		2.43902	5	88.6364		1.35135		1.5625
139	3.75						1.25			8.75		1.28205		1.21951	2.5												20
142	87.5	67.5	68.75	61.5385	75	66.6667	75		45	17.5	16.25	43.5897		10.9756	8.75		11.5385	5.40541	6.12245	0.78125	18.75	23.0769	1.25	30	16.25		2.5
145	5	2.5	11.25	5.12821	20	33.3333	16.25			6.25	1.25	11.5385										7.69231		1.25	2.5		2.5
148		3.75																						1.25
D05	ND	BU	OK	BV	KL	NA	JN		KK	KB	MS	MF		MY	AR	KU	PD	OG	AP	DK	OS	BG	MK	BN	BK		LR
91		1.25
94															1.25			4.05405	5.10204	13.2812
97			1.25	5.12821	1.25		32.5		30	17.5	22.5	7.69231		9.7561	2.5		19.2308	16.2162	14.2857	4.6875	6.25	30.7692					7.5
100					1.25
103	58.75	67.5	57.5	67.9487	43.75	40.9091	5							1.21951	5	81.8182	7.69231	1.35135	20.4082	3.90625	20.3125	15.3846	30	22.5	28.75		47.5
106	41.25	31.25	41.25	26.9231	53.75	59.0909	62.5		70	82.5	76.25	75.641		24.3902	36.25		38.4615	41.8919	27.551	30.4688	31.25	26.9231	16.25	33.75	31.25		32.5
109											1.25	16.6667		63.4146	47.5	18.1818	34.6154	29.7297	21.4286	31.25	17.1875	11.5385	18.75	23.75	22.5		2.5
112															3.75			2.7027	1.02041	3.90625			1.25
115																		4.05405	10.2041	12.5	25	15.3846	33.75	20	17.5
124																											10
133														1.21951	3.75
D101	ND	BU	OK	BV	KL	NA	JN		KK	KB	MS	MF		MY	AR	KU	PD	OG	AP	DK	OS	BG	MK	BN	BK		LR
149														1.21951
155											7.5	1.31579
158		1.25							1.25		32.5			1.21951	7.5												12.5
164									75	11.25	5	2.63158			12.5	2.27273		1.35135	1.02041
167	100	66.25	67.5	83.3333	56.25	50	75		10	48.75	11.25	61.8421		25.6098	28.75		11.5385	8.10811	6.12245	3.96825	9.375	7.69231	1.25	25	15
170																											2.5
173		32.5	32.5	16.6667	43.75	50	25		11.25	35	35	31.5789		71.9512	50	79.5455	88.4615	90.5405	92.8571	96.0317	90.625	92.3077	98.75	75	85		77.5
176									2.5	5	8.75	2.63158			1.25	18.1818											7.5
Gmm8	ND	BU	OK	BV	KL	NA	JN		KK	KB	MS	MF		MY	AR	KU	PD	OG	AP	DK	OS	BG	MK	BN	BK		LR
122	46.25	5	15	5.12821			2.5641		16.25	10		8.57143		9.7561	42.3077	30	15.3846	2.77778	6.12245		17.1875	15.3846		6.25	1.25		22.5
124											1.25																70
126	32.5	12.5	18.75	2.5641	1.25		1.28205		75	50	70	35.7143		34.1463	33.3333		26.9231	23.6111	14.2857	21.1864	54.6875	30.7692	75	63.75	71.25
128		1.25		1.28205													3.84615	1.38889
130	21.25	81.25	66.25	79.4872	96.25	100	96.1538		2.5	37.5	28.75	50		46.3415	21.7949	70	53.8462	69.4444	79.5918	64.4068	25	38.4615	17.5	30	27.5
132				11.5385	2.5					1.25		5.71429		1.21951
146																											7.5
150														4.87805	2.5641
152									6.25	1.25				1.21951
160														2.43902
162																		2.77778		14.4068	3.125	15.3846	7.5
GpCAG133	ND	BU	OK	BV	KL	NA	JN		KK	KB	MS	MF		MY	AR	KU	PD	OG	AP	DK	OS	BG	MK	BN	BK		LR
185					1.25							1.28205				4.54545
188									3.75	6.25				1.21951	1.25		3.84615	1.35135	2.04082	3.90625
191												11.5385		41.4634	36.25	93.1818	7.69231	4.05405	5.10204				5	5	21.25
194		1.25		1.28205					2.5	1.25	3.75	1.28205		13.4146	23.75		30.7692	24.3243	37.7551	32.8125	48.4375	26.9231	72.5	48.75	51.25
197		3.75	3.75						1.25	12.5		6.41026			1.25			1.35135
200	10	20	18.75	50	41.25	43.9394	67.5		13.75	12.5	26.25	33.3333		18.2927	21.25		42.3077	35.1351	19.3878	23.4375	21.875	19.2308		5	1.25		62.5
203	90	75	77.5	46.1538	30	27.2727	32.5		78.75	67.5	70	46.1538		25.6098	16.25	2.27273	15.3846	33.7838	35.7143	39.8438	29.6875	53.8462	22.5	41.25	26.25		37.5
206					27.5	28.7879
209				2.5641
GpC10	ND	BU	OK	BV	KL	NA	JN		KK	KB	MS	MF		MY	AR	KU	PD	OG	AP	DK	OS	BG	MK	BN	BK		LR
152											2.5	1.28205
155										5		2.5641		2.43902
158									5	1.25	3.75	6.41026		8.53659	18.75		38.4615	37.8378	34.6939	50.8065	57.8125	19.2308	90	40	58.75		7.5
161	26.25	45	45	58.9744	58.75	59.0909	23.75		46.25	48.75	57.5	35.8974		37.8049	35	26.1905	38.4615	27.027	28.5714	22.5806	18.75	26.9231	5	41.25	30		27.5
164										1.25		1.28205		25.6098	15	73.8095	15.3846	18.9189	9.18367	24.1935	6.25		1.25	7.5			12.5
167	73.75	53.75	55	38.4615	41.25	40.9091	72.5		43.75	18.75	28.75	30.7692		13.4146	20		3.84615	14.8649	22.449	2.41935	14.0625	46.1538	1.25	10	10		17.5
170				1.28205								2.5641		1.21951													20
173		1.25		1.28205			3.75		5	25	7.5	16.6667		10.9756	11.25		3.84615	1.35135	5.10204		3.125	7.69231	2.5	1.25	1.25		15
179												2.5641
Pgp17	ND	BU	OK	BV	KL	NA	JN		KK	KB	MS	MF		MY	AR	KU	PD	OG	AP	DK	OS	BG	MK	BN	BK		LR
126												1.28205		7.31707	2.5	65.9091	3.84615	4.05405	20.4082	16.4062	1.5625
128														1.21951
130										2.5
134				3.84615
136									3.75			1.28205															15
138										3.75		1.28205		3.65854			15.3846	4.05405	2.04082
140				3.84615						5	16.25	6.41026		1.21951	7.5		11.5385	14.8649	22.449	46.0938	21.875	11.5385	40	18.75	36.25		7.5
142		1.25										1.28205		2.43902			7.69231	1.35135	15.3061		1.5625						55
144					3.75				21.25						3.75												5
146	100	12.5	8.75	29.4872	51.25	51.5625	20		2.5	22.5	32.5	19.2308		18.2927	22.5		19.2308	25.6757	12.2449	10.1562	26.5625	15.3846	21.25	18.75	28.75
148		2.5		5.12821	1.25				1.25	5	27.5	14.1026		6.09756	7.5			8.10811	7.14286	9.375	25	34.6154	37.5	28.75	22.5		2.5
150				2.5641								1.28205		2.43902	2.5										2.5
152		2.5	2.5	3.84615										6.09756	2.5		11.5385			5.46875
154		1.25		3.84615	5	20.3125	6.25		2.5			3.84615		1.21951				1.35135							1.25
156			1.25	1.28205	2.5					1.25		5.12821		2.43902
158		2.5		1.28205	1.25	1.5625			3.75	1.25				1.21951	1.25												5
160		1.25							6.25			1.28205		3.65854										1.25			2.5
162		2.5	7.5	17.9487	3.75		7.5		5	1.25	3.75	1.28205			1.25									8.75	1.25
164		22.5	7.5	5.12821					7.5	13.75				4.87805	5			1.35135						10	1.25
166		12.5	18.75	5.12821	11.25	14.0625	2.5		20	5	16.25	8.97436		1.21951	2.5			4.05405		0.78125	4.6875	23.0769		5	5
168		15	20	3.84615	8.75	10.9375				2.5	1.25	3.84615		10.9756	7.5	2.27273	11.5385	10.8108	2.04082	1.5625	3.125			2.5	1.25
170		7.5	11.25	3.84615	3.75				2.5	7.5		6.41026		2.43902	17.5			4.05405	2.04082		1.5625			1.25			7.5
172		5	15	2.5641	2.5	1.5625			1.25	5	2.5	1.28205		3.65854	7.5			2.7027
174		5			1.25		13.75		2.5			1.28205			3.75	2.27273					1.5625
176		5	1.25				1.25			1.25		2.5641							2.04082	1.5625
178							2.5			3.75				1.21951	2.5	2.27273		2.7027		1.5625	3.125		1.25	1.25
180							1.25							2.43902			15.3846	1.35135
182			5									1.28205		1.21951					3.06122	2.34375
184		1.25		1.28205					1.25			1.28205		2.43902		2.27273		4.05405	1.02041	1.5625				1.25
186										3.75						13.6364		1.35135
188									3.75	1.25				1.21951		4.54545
190				3.84615					5	2.5				1.21951		4.54545
192				1.28205					3.75			3.84615		1.21951		2.27273	3.84615	1.35135	1.02041
194																								2.5
196			1.25
198							1.25			1.25
200							12.5											1.35135
202							10								1.25			2.7027	1.02041	0.78125
204							1.25														1.5625
206					1.25														1.02041
208																			1.02041
210												1.28205
216												1.28205
218												1.28205			1.25
220							1.25															3.84615
222							13.75			1.25		1.28205									7.8125	7.69231
224							5			2.5												3.84615
226										1.25		1.28205
230					1.25
232												1.28205
234									1.25			1.28205
236					1.25				1.25
240										1.25
242																			1.02041
246																		1.35135	1.02041
248																		1.35135
250																			1.02041	0.78125
252																			2.04082	0.78125
256										1.25									1.02041
258												2.5641								0.78125
270									1.25
272									1.25
274									1.25					3.65854
284										1.25				2.43902
288														1.21951
292										1.25
302														1.21951
Pgp28	ND	BU	OK	BV	KL	NA	JN		KK	KB	MS	MF		MY	AR	KU	PD	OG	AP	DK	OS	BG	MK	BN	BK		LR
109	1.25	28.75	13.75	25	31.25	33.3333	18.75			25	20	29.4872		13.4146	17.5		50	33.7838	40.8163	37.5	7.8125	42.3077	11.25	30	3.75		55
111				6.57895	2.5				1.25	23.75	66.25	38.4615		25.6098	28.75		11.5385	31.0811	15.3061	12.5	1.5625		1.25	3.75	3.75
115			7.5				17.5			3.75				3.65854	6.25	18.1818		5.40541	1.02041	23.4375	60.9375	23.0769	51.25	21.25	38.75		20
117		1.25														31.8182
119	16.25	20	33.75	26.3158	17.5	10.6061	12.5			2.5		6.41026		4.87805			7.69231		1.02041	3.125	6.25	7.69231	1.25		1.25
121	26.25											1.28205			2.5												10
123									22.5	17.5	2.5	8.97436		24.3902	26.25	18.1818	15.3846	13.5135	17.3469	3.125			1.25	3.75	1.25
125									1.25	6.25		1.28205		18.2927	7.5	31.8182	3.84615	16.2162	23.4694	20.3125	17.1875		33.75	26.25	35		2.5
127		1.25		5.26316	1.25		16.25		52.5	10	11.25	6.41026		2.43902					1.02041		1.5625	11.5385
129	56.25	43.75	37.5	32.8947	23.75		26.25		13.75	7.5		6.41026		7.31707	5		11.5385				4.6875	15.3846		10	13.75
131		3.75	7.5	1.31579	13.75	16.6667	6.25		5	1.25		1.28205			1.25									5	2.5		12.5
133		1.25		2.63158	8.75	36.3636	2.5								3.75
135						1.51515									1.25
137
139									3.75	2.5
141					1.25	1.51515
